# Supplementary material for: Single-cell transcriptomic analysis of zebrafish cranial neural crest reveals spatiotemporal regulation of lineage decisions during development
Source: Cell Rep. Author manuscript; Available in PMC 2022 Jan 7. (PMC8741273; doi:10.1016/j.celrep.2021.110140)
Supplement: 2 [file NIHMS1766435-supplement-2.csv]

	id	module	supermodule	dim_1	dim_2
1	tfec	7	1	2.38204776238079	-0.105616064261525
2	sox5	7	1	2.11486362408276	-0.744788618277638
3	sox6	7	1	2.12158130596752	-0.503832431029408
4	xbp1	4	1	2.31836425255413	1.56547464292136
5	tp53	2	1	1.29790710400219	-1.17971155185613
6	znf703	4	1	2.63011442612286	0.127122072983653
7	nr2f1a	6	1	-1.6106418471468	-1.10765120525274
8	otpb	2	1	1.77984427403088	-1.96234652538213
9	tbx2a	1	1	-2.55354465056782	-0.388044924925893
10	prdm12b	8	1	-0.00219611336116587	-1.16259953517827
11	ebf2	6	1	-2.23438323546772	-1.33203527469548
12	sox10	2	1	1.63841604183789	-1.39074370403203
13	cbx2	1	1	-1.93106425811176	0.075249700356395
14	hoxb2a	1	1	-3.08022416640644	0.159139065552623
15	pbx4	6	1	-1.76059735823993	-1.57064530391607
16	sox9b	2	1	1.61308692883129	-1.80904814739141
17	gbx2	1	1	-1.201539645685	0.183668999482066
18	foxd3	2	1	1.29596888016339	-1.72829339046392
19	her6	8	1	-0.747304330362127	-0.599298687171071
20	mitfa	4	1	2.05415009449597	1.75775474171725
21	ube2c	1	1	-1.63375962783222	0.536848215866954
22	ddit3	4	1	2.44676040600414	1.05537193875399
23	foxc1a	6	1	-1.84245122481708	-1.03365799922857
24	prrx1a	1	1	-1.90039480735187	-0.774232835959523
25	pax3a	2	1	2.16931079815502	-1.32709476489934
26	hes6	2	1	1.6477080483305	-1.86105558414373
27	mbnl2	4	1	2.02576159428234	1.76776075224963
28	klf7a	2	1	1.53419767807598	-2.32793995876226
29	bnc2	4	1	1.64564060162182	1.57546163957206
30	hand2	1	1	-2.83835209418659	0.854301421452434
31	lef1	7	1	2.32799195240612	-0.291252823065846
32	dlx1a	1	1	-2.72919333983784	0.545827119160564
33	dlx2a	1	1	-1.8655771117342	0.159983424950511
34	sp5a	7	1	2.42054020355816	-0.541303844641774
35	six4b	1	1	-1.20876563598041	0.0244221971520493
36	six1b	1	1	-1.5239330630434	-0.244808526228993
37	zbtb2b	7	1	1.3353968162405	-0.478806348036855
38	klf11a	1	1	-0.856249104036138	-0.101466746520131
39	sox11b	1	1	-1.14780343581562	-0.568450422476857
40	prrx1b	6	1	-1.99386919547443	-1.25876853008184
41	tfap2b	4	1	2.22825406979199	0.675836174298198
42	skia	2	1	1.35195599983807	-1.31393739719304
43	foxd2	6	1	-2.50202740241413	-1.13510176677617
44	selenon	4	1	1.936528672682	1.22141142051306
45	sox11a	1	1	-1.46310127784138	-0.103460045050709
46	cxxc5b	4	1	2.25410365055676	0.206163196373851
47	atoh8	6	1	-1.97117889930134	-1.42704674739751
48	zic3	2	1	2.05261396359081	-1.68456289310369
49	meis1b	1	1	-3.01294506598835	0.399506001282603
50	znf503	4	1	2.52729617546673	1.25326685469237
51	emx2	1	1	-2.6405261855257	-0.256356926154225
52	six1a	6	1	-2.078323970331	-1.34064766902837
53	six4a	6	1	-2.34126485396747	-1.16227910060796
54	mycla	1	1	-1.51477469016437	0.772172539044292
55	vox	2	1	1.59255825470562	-2.19276449222478
56	fli1a	1	1	-1.87787664939289	-0.279325814437001
57	dlx3b	1	1	-2.33101333190326	0.611250965405376
58	dlx4b	1	1	-2.26878608275776	0.681870965767772
59	glmp	4	1	2.27814172695751	1.47715414549795
60	nfe2l3	1	1	-1.30811549235706	0.473923711586864
61	myclb	8	1	-0.198033819688604	-0.969619245719044
62	hey1	8	1	-0.661301503671453	-0.691647262763112
63	dlx6a	1	1	-2.57100451995258	0.443056313801677
64	dlx5a	1	1	-2.54685939360981	0.700141458321483
65	tfap2e	4	1	2.06987880657788	1.27120375495043
66	tfdp2	2	1	1.03076290081616	-1.53855034847173
67	tbx2b	1	1	-2.06850517798786	0.0117377326973984
68	snai1b	2	1	1.60968564938183	-1.40600940723333
69	foxp1a	6	1	-2.481235871805	-1.26200387020025
70	pax7b	4	1	2.49721466492291	1.37053352828708
71	her4.1	2	1	0.407659483360006	-1.52914664287481
72	her4.2	2	1	0.515423479707791	-1.68598124523076
73	her9	2	1	0.722350363837435	-2.04288169879827
74	rarga	1	1	-1.75245917846088	-0.250650019835561
75	sall4	1	1	-1.70781005431537	0.091678767014415
76	zbtb16a	7	1	1.14071403931256	-0.706144304465382
77	foxp4	8	1	-0.780420551790045	-1.0678498460761
78	snai1a	6	1	-2.2899447779787	-1.43437239665899
79	barx1	1	1	-2.64701951552753	0.558293788243205
80	bhlhe40	4	1	2.21548460911389	1.66164532165614
81	sox13	2	1	1.56942962597485	-1.9677087976447
82	pax7a	4	1	2.38104950379009	1.40318601999071
83	nfil3	1	1	-0.787960658563421	0.542986480999858
84	mef2ca	1	1	-1.78265059996967	0.770748286057384
85	tfap2a	2	1	1.49866496513958	-1.48841712016973
86	tgif1	2	1	1.0624242920744	-2.17670485515508
87	zfhx4	2	1	1.5870950121748	-1.05990645427617
88	gbx1	2	1	1.43601142357464	-1.94249460239324
89	snai2	1	1	-1.55719078589802	0.445888547707469
90	mxi1	4	1	1.42876552532788	1.21889226000396
91	hbp1	8	1	-0.162684689058111	-0.643154831122487
