# Supplementary material for: Single-cell transcriptomic analysis of zebrafish cranial neural crest reveals spatiotemporal regulation of lineage decisions during development
Source: Cell Rep. Author manuscript; Available in PMC 2022 Jan 7. (PMC8741273; doi:10.1016/j.celrep.2021.110140)
Supplement: 3 [file NIHMS1766435-supplement-3.csv]

	Cell type	Gene
1	Early NC	tp53
2	Early NC	otpb
3	Early NC	sox10
4	Early NC	sox9b
5	Early NC	foxd3
6	Early NC	pax3a
7	Early NC	hes6
8	Early NC	klf7a
9	Early NC	skia
10	Early NC	zic3
11	Early NC	vox
12	Early NC	tfdp2
13	Early NC	snai1b
14	Early NC	her4.1
15	Early NC	her4.2
16	Early NC	her9
17	Early NC	sox13
18	Early NC	tfap2a
19	Early NC	tgif1
20	Early NC	zfhx4
21	Early NC	gbx1
22	Skeletal	tbx2a
23	Skeletal	cbx2
24	Skeletal	hoxb2a
25	Skeletal	gbx2
26	Skeletal	ube2c
27	Skeletal	prrx1a
28	Skeletal	hand2
29	Skeletal	dlx1a
30	Skeletal	dlx2a
31	Skeletal	six4b
32	Skeletal	six1b
33	Skeletal	klf11a
34	Skeletal	sox11b
35	Skeletal	sox11a
36	Skeletal	meis1b
37	Skeletal	emx2
38	Skeletal	mycla
39	Skeletal	fli1a
40	Skeletal	dlx3b
41	Skeletal	dlx4b
42	Skeletal	nfe2l3
43	Skeletal	dlx6a
44	Skeletal	dlx5a
45	Skeletal	tbx2b
46	Skeletal	rarga
47	Skeletal	sall4
48	Skeletal	barx1
49	Skeletal	nfil3
50	Skeletal	mef2ca
51	Skeletal	snai2
52	Skeletal	nr2f1a
53	Skeletal	ebf2
54	Skeletal	pbx4
55	Skeletal	foxc1a
56	Skeletal	prrx1b
57	Skeletal	foxd2
58	Skeletal	atoh8
59	Skeletal	six1a
60	Skeletal	six4a
61	Skeletal	foxp1a
62	Skeletal	snai1a
63	Pigment	xbp1
64	Pigment	znf703
65	Pigment	mitfa
66	Pigment	ddit3
67	Pigment	mbnl2
68	Pigment	bnc2
69	Pigment	tfap2b
70	Pigment	selenon
71	Pigment	cxxc5b
72	Pigment	znf503
73	Pigment	glmp
74	Pigment	tfap2e
75	Pigment	pax7b
76	Pigment	bhlhe40
77	Pigment	pax7a
78	Pigment	mxi1
79	Neural/Glial	neurog1
80	Neural/Glial	ascl1a
81	Neural/Glial	ascl1b
82	Neural/Glial	eya1
83	Neural/Glial	six1b
84	Neural/Glial	phox2bb
85	Neural/Glial	phox2a
86	Neural/Glial	gap43
87	Neural/Glial	pou3f1
88	Neural/Glial	sox2
89	Neural/Glial	egr2b
90	Neural/Glial	mbpb
91	Neural/Glial	s100b
92	Neural/Glial	foxd3
93	Neural/Glial	sox10
