# Supplementary material for: Single-cell transcriptomic analysis of zebrafish cranial neural crest reveals spatiotemporal regulation of lineage decisions during development
Source: Cell Rep. Author manuscript; Available in PMC 2022 Jan 7. (PMC8741273; doi:10.1016/j.celrep.2021.110140)
Supplement: 4 [file NIHMS1766435-supplement-4.csv]

	Target	Direction
1	ubc	up
2	wls	down
3	csnk1g2b	down
4	uba52	up
5	apc	up
6	ccny	down
7	ccnd1	down
8	ptk7a	up
9	ccne1	down
10	ubb	down
11	sfrp1a	up
12	tcf7l1b	up
13	mitfa	up
14	csnk1g2a	down
15	slc9a3r1a	down
16	tcf7l2	up
17	fam53b	down
18	gpc4	down
19	daam1b	up
20	wif1	down
21	ddx3xb	up
22	csnk1e	up
23	ldb1a	up
24	hbp1	down
