# Supplementary material for: Single-cell transcriptomic analysis of zebrafish cranial neural crest reveals spatiotemporal regulation of lineage decisions during development
Source: Cell Rep. Author manuscript; Available in PMC 2022 Jan 7. (PMC8741273; doi:10.1016/j.celrep.2021.110140)
Supplement: 5 [file NIHMS1766435-supplement-5.csv]

	cluster	gene
1	Nonpigmenmt High to Low	apoc1
2	Nonpigmenmt High to Low	araf
3	Nonpigmenmt High to Low	arglu1a
4	Nonpigmenmt High to Low	bin3
5	Nonpigmenmt High to Low	cdc25b
6	Nonpigmenmt High to Low	cdh1
7	Nonpigmenmt High to Low	cdh2
8	Nonpigmenmt High to Low	cnot3a
9	Nonpigmenmt High to Low	fzd7a
10	Nonpigmenmt High to Low	hspb1
11	Nonpigmenmt High to Low	kirrel1a
12	Nonpigmenmt High to Low	leng1
13	Nonpigmenmt High to Low	lima1a
14	Nonpigmenmt High to Low	lims1
15	Nonpigmenmt High to Low	map7d3
16	Nonpigmenmt High to Low	mta2
17	Nonpigmenmt High to Low	nckap1
18	Nonpigmenmt High to Low	ncoa2
19	Nonpigmenmt High to Low	nkiras2
20	Nonpigmenmt High to Low	nrarpa
21	Nonpigmenmt High to Low	nrarpb
22	Nonpigmenmt High to Low	pax3a
23	Nonpigmenmt High to Low	pcdh18b
24	Nonpigmenmt High to Low	ppfibp1b
25	Nonpigmenmt High to Low	rbm14b
26	Nonpigmenmt High to Low	rbm18
27	Nonpigmenmt High to Low	rbm26
28	Nonpigmenmt High to Low	scrib
29	Nonpigmenmt High to Low	selenow1
30	Nonpigmenmt High to Low	selenow2a
31	Nonpigmenmt High to Low	si:ch211-114c12.2
32	Nonpigmenmt High to Low	si:ch211-137a8.4
33	Nonpigmenmt High to Low	supt6h
34	Nonpigmenmt High to Low	taf1a
35	Nonpigmenmt High to Low	tctex1d2
36	Nonpigmenmt High to Low	tjp1b
37	Nonpigmenmt High to Low	twist1b
38	Nonpigmenmt High to Low	ube2q2
39	Nonpigmenmt High to Low	ucp2
40	Nonpigment Low to High	add3a
41	Nonpigment Low to High	aldh2.1
42	Nonpigment Low to High	aldh9a1a.1
43	Nonpigment Low to High	angptl4
44	Nonpigment Low to High	aurka
45	Nonpigment Low to High	cacybp
46	Nonpigment Low to High	ccdc80l2
47	Nonpigment Low to High	ccng2
48	Nonpigment Low to High	cdc14b
49	Nonpigment Low to High	cenps
50	Nonpigment Low to High	chmp4bb
51	Nonpigment Low to High	chmp7
52	Nonpigment Low to High	cish
53	Nonpigment Low to High	cnot8
54	Nonpigment Low to High	col5a1
55	Nonpigment Low to High	crabp2b
56	Nonpigment Low to High	cyb5a
57	Nonpigment Low to High	ebf2
58	Nonpigment Low to High	edem2
59	Nonpigment Low to High	ercc6l
60	Nonpigment Low to High	fabp7a
61	Nonpigment Low to High	fgfr1op
62	Nonpigment Low to High	foxm1
63	Nonpigment Low to High	glrx
64	Nonpigment Low to High	gnai1
65	Nonpigment Low to High	gsta.1
66	Nonpigment Low to High	gstm.1
67	Nonpigment Low to High	gstp1
68	Nonpigment Low to High	gstt1a
69	Nonpigment Low to High	hadhb
70	Nonpigment Low to High	haus4
71	Nonpigment Low to High	hnrnpc
72	Nonpigment Low to High	ifrd1
73	Nonpigment Low to High	ift22
74	Nonpigment Low to High	junbb
75	Nonpigment Low to High	khdrbs1b
76	Nonpigment Low to High	krtcap2
77	Nonpigment Low to High	lig1
78	Nonpigment Low to High	lpar1
79	Nonpigment Low to High	lsm1
80	Nonpigment Low to High	lzic
81	Nonpigment Low to High	mettl6
82	Nonpigment Low to High	mgat4b
83	Nonpigment Low to High	mibp
84	Nonpigment Low to High	micos13
85	Nonpigment Low to High	ncaph
86	Nonpigment Low to High	nudt2
87	Nonpigment Low to High	phf6
88	Nonpigment Low to High	pigb
89	Nonpigment Low to High	ppfibp1a
90	Nonpigment Low to High	prim1
91	Nonpigment Low to High	prkci
92	Nonpigment Low to High	psmg3
93	Nonpigment Low to High	ptpa
94	Nonpigment Low to High	rogdi
95	Nonpigment Low to High	rpl37
96	Nonpigment Low to High	rtn3
97	Nonpigment Low to High	scml2
98	Nonpigment Low to High	sdr16c5b
99	Nonpigment Low to High	serpine1
100	Nonpigment Low to High	si:dkeyp-66d1.7
101	Nonpigment Low to High	socs3b
102	Nonpigment Low to High	sp4
103	Nonpigment Low to High	sparc
104	Nonpigment Low to High	ssbp4
105	Nonpigment Low to High	stmn1a
106	Nonpigment Low to High	sult1st1
107	Nonpigment Low to High	tbx2b
108	Nonpigment Low to High	terf1
109	Nonpigment Low to High	tradd
110	Nonpigment Low to High	trappc6bl
111	Nonpigment Low to High	ugdh
112	Nonpigment Low to High	unga
113	Nonpigment Low to High	zgc:110626
114	Nonpigment Low to High	acsl1a
115	Nonpigment Low to High	adnp2b
116	Nonpigment Low to High	apln
117	Nonpigment Low to High	atf6
118	Nonpigment Low to High	cd151
119	Nonpigment Low to High	dcn
120	Nonpigment Low to High	dnajb1b
121	Nonpigment Low to High	gng2
122	Nonpigment Low to High	hoxb2a
123	Nonpigment Low to High	hsp70.3
124	Nonpigment Low to High	hspa4a
125	Nonpigment Low to High	kctd12.2
126	Nonpigment Low to High	lrrc17
127	Nonpigment Low to High	mbnl2
128	Nonpigment Low to High	mlst8
129	Nonpigment Low to High	nr2f1a
130	Nonpigment Low to High	nudt15
131	Nonpigment Low to High	pds5b
132	Nonpigment Low to High	pou3f1
133	Nonpigment Low to High	rftn2
134	Nonpigment Low to High	rif1
135	Nonpigment Low to High	rsrp1
136	Nonpigment Low to High	rtkn2b
137	Nonpigment Low to High	sh3pxd2b
138	Nonpigment Low to High	si:ch73-335l21.4
139	Nonpigment Low to High	snx15
140	Nonpigment Low to High	tjp1a
141	Nonpigment Low to High	xpc
142	Pigment High to Low	araf
143	Pigment High to Low	arl6ip4
144	Pigment High to Low	aspm
145	Pigment High to Low	aurka
146	Pigment High to Low	ccnb1
147	Pigment High to Low	ccnb3
148	Pigment High to Low	cdc20
149	Pigment High to Low	cdca8
150	Pigment High to Low	cnot8
151	Pigment High to Low	ddx3xb
152	Pigment High to Low	dlx3b
153	Pigment High to Low	dlx4b
154	Pigment High to Low	ebf3a
155	Pigment High to Low	hnrnpc
156	Pigment High to Low	ier5l
157	Pigment High to Low	jarid2b
158	Pigment High to Low	kif20bb
159	Pigment High to Low	kpna2
160	Pigment High to Low	krcp
161	Pigment High to Low	ncaph
162	Pigment High to Low	nrf1
163	Pigment High to Low	nusap1
164	Pigment High to Low	phf6
165	Pigment High to Low	plk1
166	Pigment High to Low	psmg3
167	Pigment High to Low	raver1
168	Pigment High to Low	si:ch73-335l21.4
169	Pigment High to Low	si:ch211-69g19.2
170	Pigment High to Low	si:ch211-114n24.6
171	Pigment High to Low	si:dkey-6i22.5
172	Pigment High to Low	sinhcafl.1
173	Pigment High to Low	srek1ip1
174	Pigment High to Low	ubtfl
175	Pigment High to Low	unga
176	Pigment High to Low	wdr82
177	Pigment High to Low	zgc:114130
178	Pigment High to Low	add3a
179	Pigment High to Low	bcl7a
180	Pigment High to Low	boc
181	Pigment High to Low	brd2a
182	Pigment High to Low	cdc14b
183	Pigment High to Low	cdc25b
184	Pigment High to Low	cdkn1cb
185	Pigment High to Low	clk2a
186	Pigment High to Low	cnp
187	Pigment High to Low	dcp2
188	Pigment High to Low	eef2a.1
189	Pigment High to Low	egr1
190	Pigment High to Low	fam92a1
191	Pigment High to Low	fgfr4
192	Pigment High to Low	fus
193	Pigment High to Low	her8a
194	Pigment High to Low	hes6
195	Pigment High to Low	hist1h4l.2
196	Pigment High to Low	hmg20a
197	Pigment High to Low	hmmr
198	Pigment High to Low	hnrnpa1a
199	Pigment High to Low	hnrnpd
200	Pigment High to Low	hspb1
201	Pigment High to Low	ift22
202	Pigment High to Low	kdm2ab
203	Pigment High to Low	lima1a
204	Pigment High to Low	lin9
205	Pigment High to Low	mbd1a
206	Pigment High to Low	mbd3b
207	Pigment High to Low	mcrip1
208	Pigment High to Low	mdm4
209	Pigment High to Low	midn
210	Pigment High to Low	nckap1
211	Pigment High to Low	npm1b
212	Pigment High to Low	nrarpb
213	Pigment High to Low	nxf1
214	Pigment High to Low	parpbp
215	Pigment High to Low	pax3a
216	Pigment High to Low	pcdh18b
217	Pigment High to Low	pcnp
218	Pigment High to Low	prc1a
219	Pigment High to Low	rbm7
220	Pigment High to Low	selenow2a
221	Pigment High to Low	sh3pxd2b
222	Pigment High to Low	si:ch211-114c12.2
223	Pigment High to Low	si:ch211-166e11.5
224	Pigment High to Low	si:ch211-276i12.11
225	Pigment High to Low	sox11b
226	Pigment High to Low	sp4
227	Pigment High to Low	ssbp4
228	Pigment High to Low	tcf3b
229	Pigment High to Low	tdg.2
230	Pigment High to Low	tial1
231	Pigment High to Low	tmpob
232	Pigment High to Low	twist1b
233	Pigment High to Low	ube2q2
234	Pigment High to Low	ube2s
235	Pigment High to Low	vaspb
236	Pigment High to Low	wbp1
237	Pigment High to Low	zgc:77262
238	Pigment High to Low	zgc:162339
239	Pigment High to Low	znf280d
240	Pigment High to Low	adnp2b
241	Pigment High to Low	apoc1
242	Pigment High to Low	arglu1a
243	Pigment High to Low	atf4a
244	Pigment High to Low	cactin
245	Pigment High to Low	cdh2
246	Pigment High to Low	cenpf
247	Pigment High to Low	cenps
248	Pigment High to Low	clk4a
249	Pigment High to Low	cnot1
250	Pigment High to Low	cnot3a
251	Pigment High to Low	ctcf
252	Pigment High to Low	dnajb1b
253	Pigment High to Low	dnmt3ba
254	Pigment High to Low	ercc3
255	Pigment High to Low	fam50a
256	Pigment High to Low	fbxo5
257	Pigment High to Low	fzd7a
258	Pigment High to Low	gapdh
259	Pigment High to Low	gigyf1b
260	Pigment High to Low	gigyf2
261	Pigment High to Low	hcfc1b
262	Pigment High to Low	hip1
263	Pigment High to Low	hnrnpr
264	Pigment High to Low	htatsf1
265	Pigment High to Low	ift52
266	Pigment High to Low	ino80e
267	Pigment High to Low	kirrel1a
268	Pigment High to Low	kmt5ab
269	Pigment High to Low	leng1
270	Pigment High to Low	lig1
271	Pigment High to Low	lin52
272	Pigment High to Low	lmo4b
273	Pigment High to Low	map7d3
274	Pigment High to Low	mta2
275	Pigment High to Low	mycla
276	Pigment High to Low	nrarpa
277	Pigment High to Low	nudt15
278	Pigment High to Low	pds5b
279	Pigment High to Low	phf23b
280	Pigment High to Low	plagx
281	Pigment High to Low	pnn
282	Pigment High to Low	polr3glb
283	Pigment High to Low	ppan
284	Pigment High to Low	prkrip1
285	Pigment High to Low	ptk7a
286	Pigment High to Low	rbm14b
287	Pigment High to Low	rbm18
288	Pigment High to Low	rbm26
289	Pigment High to Low	rerea
290	Pigment High to Low	rif1
291	Pigment High to Low	rnd1b
292	Pigment High to Low	rsf1b.1
293	Pigment High to Low	selenow1
294	Pigment High to Low	si:dkey-16p21.8
295	Pigment High to Low	si:dkey-250d21.1
296	Pigment High to Low	spdl1
297	Pigment High to Low	srsf5b
298	Pigment High to Low	supt6h
299	Pigment High to Low	taf1
300	Pigment High to Low	taf1a
301	Pigment High to Low	tasorb
302	Pigment High to Low	tcf7l2
303	Pigment High to Low	tctex1d2
304	Pigment High to Low	tjp1b
305	Pigment High to Low	ubn2b
306	Pigment High to Low	xpc
307	Pigment High to Low	zgc:77056
308	Pigment Low to High	agrn
309	Pigment Low to High	apln
310	Pigment Low to High	arl4cb
311	Pigment Low to High	atg12
312	Pigment Low to High	fahd2a
313	Pigment Low to High	glrx
314	Pigment Low to High	golt1bb
315	Pigment Low to High	hey1
316	Pigment Low to High	lpar1
317	Pigment Low to High	lypla2
318	Pigment Low to High	mettl6
319	Pigment Low to High	micos13
320	Pigment Low to High	myl9b
321	Pigment Low to High	pcdh18a
322	Pigment Low to High	ppm1bb
323	Pigment Low to High	prkci
324	Pigment Low to High	rpl37
325	Pigment Low to High	rtn1a
326	Pigment Low to High	slc38a2
327	Pigment Low to High	sparc
328	Pigment Low to High	tmem14ca
329	Pigment Low to High	trappc6bl
330	Pigment Low to High	wsb1
331	Pigment Low to High	acot9.1
332	Pigment Low to High	anxa11b
333	Pigment Low to High	arl8ba
334	Pigment Low to High	atf6
335	Pigment Low to High	atp6v1g1
336	Pigment Low to High	babam2
337	Pigment Low to High	bloc1s6
338	Pigment Low to High	cacybp
339	Pigment Low to High	ccng2
340	Pigment Low to High	chmp4bb
341	Pigment Low to High	cln6a
342	Pigment Low to High	commd3
343	Pigment Low to High	csnk1e
344	Pigment Low to High	ctsba
345	Pigment Low to High	cyb5b
346	Pigment Low to High	ddt
347	Pigment Low to High	dera
348	Pigment Low to High	dpp7
349	Pigment Low to High	ednrba
350	Pigment Low to High	emc7
351	Pigment Low to High	fpgs
352	Pigment Low to High	gnai1
353	Pigment Low to High	gnpnat1
354	Pigment Low to High	gstm.1
355	Pigment Low to High	hadhb
356	Pigment Low to High	hsd17b14
357	Pigment Low to High	ifngr2
358	Pigment Low to High	ip6k2b
359	Pigment Low to High	krtcap2
360	Pigment Low to High	lman1
361	Pigment Low to High	m6pr
362	Pigment Low to High	mocs1
363	Pigment Low to High	ndrg1a
364	Pigment Low to High	nfkbiab
365	Pigment Low to High	nt5c3a
366	Pigment Low to High	nudt5
367	Pigment Low to High	pigb
368	Pigment Low to High	pon3.2
369	Pigment Low to High	ptpa
370	Pigment Low to High	pttg1ipb
371	Pigment Low to High	rabif
372	Pigment Low to High	rgcc
373	Pigment Low to High	sash1b
374	Pigment Low to High	selenot1a
375	Pigment Low to High	si:ch211-13k12.2
376	Pigment Low to High	si:dkey-74k8.4
377	Pigment Low to High	sigmar1
378	Pigment Low to High	slc30a5
379	Pigment Low to High	snai1a
380	Pigment Low to High	tm7sf3
381	Pigment Low to High	tmco1
382	Pigment Low to High	tradd
383	Pigment Low to High	ufm1
384	Pigment Low to High	vps41
385	Pigment Low to High	washc3
386	Pigment Low to High	abhd17b
387	Pigment Low to High	acsl1a
388	Pigment Low to High	adam19a
389	Pigment Low to High	aldh2.1
390	Pigment Low to High	aldh9a1a.1
391	Pigment Low to High	arf2a
392	Pigment Low to High	arl6ip1
393	Pigment Low to High	calm1a
394	Pigment Low to High	capns1b
395	Pigment Low to High	cnpy3
396	Pigment Low to High	col1a1a
397	Pigment Low to High	cspg5a
398	Pigment Low to High	cyb5a
399	Pigment Low to High	def8
400	Pigment Low to High	dgkza
401	Pigment Low to High	dpm3
402	Pigment Low to High	edem2
403	Pigment Low to High	fbp1a
404	Pigment Low to High	fuca1.2
405	Pigment Low to High	galt
406	Pigment Low to High	ggh
407	Pigment Low to High	gstp1
408	Pigment Low to High	lamtor2
409	Pigment Low to High	lrmda
410	Pigment Low to High	mbnl2
411	Pigment Low to High	mfsd10
412	Pigment Low to High	mgat4b
413	Pigment Low to High	mibp
414	Pigment Low to High	mlphb
415	Pigment Low to High	myclb
416	Pigment Low to High	nr2f1a
417	Pigment Low to High	opn5
418	Pigment Low to High	ormdl2
419	Pigment Low to High	pak2a
420	Pigment Low to High	pigp
421	Pigment Low to High	pmp22b
422	Pigment Low to High	pon3.2.1
423	Pigment Low to High	pou3f1
424	Pigment Low to High	ppfibp1b
425	Pigment Low to High	prrx1b
426	Pigment Low to High	rab7a
427	Pigment Low to High	rab9a
428	Pigment Low to High	rbp4l
429	Pigment Low to High	rspry1
430	Pigment Low to High	rtkn2b
431	Pigment Low to High	sdr16c5b
432	Pigment Low to High	sgcd
433	Pigment Low to High	si:ch211-137a8.4
434	Pigment Low to High	si:dkeyp-66d1.7
435	Pigment Low to High	sprb
436	Pigment Low to High	sptan1
437	Pigment Low to High	suds3
438	Pigment Low to High	tat
439	Pigment Low to High	tbx2a
440	Pigment Low to High	tmed9
441	Pigment Low to High	tspan3a
442	Pigment Low to High	wu:fc21g02
443	Pigment Low to High	zgc:100918
444	Pigment Low to High	zgc:101583
445	Pigment Low to High	zgc:153039
446	Pigment Low to High	zgc:175088
